# Supplementary material for: Comparative genomics of Japanese encephalitis virus shows low rates of recombination and a small subset of codon positions under episodic diversifying selection
Source: PLoS Negl Trop Dis. 2024 Jan 31;18(1):e0011459. doi: 10.1371/journal.pntd.0011459 (PMC10861042; doi:10.1371/journal.pntd.0011459)
Supplement: S1 Table — (XLSX) [file pntd.0011459.s001.xlsx]

## Sheet: Sheet1
AB196923	Human	Malaysia	Muar	V	1952
AB196924	Culex tritaeniorhynchus	China	XZ0934	V	2009
AB196925	Human	Singapore	Tengah	V	1952
AB196926	Culex orientalis	South Korea	16-0830	V	2016
AB241118	Culex bitaeniorhynchus	South Korea	18.3208	V	2018
AB241119	Culex bitaeniorhynchus	South Korea	18.321	V	2018
AB551990	Pig	Indonesia	JEV/sw/Bali/93/2017	IV	2017
AB551991	Human	Australia	JEV/Human/NT_Tiwi Islands/2021	IV	2021
AB551992	Pig	Australia	JEV/sw-22-00722-11/Qld/2022	IV	2022
AB594829	Pig	Australia	O-0883/NSW/22	IV	2022
AB698905	Mosquito	Indonesia	JKT-6468	IV	1981
AB698906	Human	Vietnam	VN113	IV	1979
AB698907			p3	IV
AB698908			AT31	III
AB698909			AT222	III
AB830335			rAT	III
AB853904			AT31	III
AF045551	Pig	Japan	JaTAn1/75	III	1975
AF069076	Pig	Japan	JaTAn1/90	III	1990
AF075723	Pig	Japan	JaTAn2/91	III	1991
AF080251	Culex mosquito pool	Japan	JaGAr 01	III	1959
AF098735	Human	India	GP78	III	1978
AF098736	Human	India	P20778	III	1958
AF098737	Aedes albopictus	Taiwan	HVI	III
AF217620	Aedes albopictus	Taiwan	TC	III
AF221499	Aedes albopictus	Taiwan	TA	III
AF221500	Culex tritaeniorhynchus	Taiwan	CH2195LA	III	1994
AF254452	Culex tritaeniorhynchus	Taiwan	CH2195SA	III	1994
AF254453	Culex tritaeniorhynchus	Taiwan	CH1392	III	1990
AF315119	Armigeres subalbatus	Taiwan	T1P1	III	1997
AF416457	Culex pipiens	China	SA14-14-2	III	1954
AY303791	Culex pipiens	China	SA14-12-1-7	III	1954
AY303792	Armigeres subalbatus	Taiwan	T1P1-S1	III	1997
AY303793	Armigeres subalbatus	Taiwan	T1P1-L4	III	1997
AY303794	Human	Taiwan	CJN-S1	III	1998
AY303795	Human	Taiwan	CJN-L1	III	1998
AY303796	Culex tritaeniorhynchus	Taiwan	CC27-L1	III	1983
AY303797	Culex tritaeniorhynchus	Taiwan	CC27-L3	III	1983
AY303798	Culex tritaeniorhynchus	Taiwan	CC27-S6	III	1983
AY316157	Culex tritaeniorhynchus	Taiwan	CC27-S8	III	1983
AY508812	Human	Japan	ML17	III	1981
AY508813	Human	Japan	JaOH0566	III	1966
AY585242	Culex tritaeniorhynchus	Korea	K87P39	III	1987
AY585243	Culex tritaeniorhynchus	Korea	CNU/LP2	III	1987
AY849939			HW	III
EF107523	Pig	China	WHe	III
EF543861	Pig	China	SH0601	III	2006
EF571853	Human	Japan	Nakayama	III	1935
EF623987	Human	India	14178	III	2001
EF623988	Human	India	57434	III	2001
EF623989	Culex quinquefasciatus	India	04940-4	III	2002
EU429297	Fruit bat	China	B58	III	1986
EU693899	Microbat	China	GB30	III	1997
EU880214	Culex tritaeniorhynchus	Korea	CNU/LP2x	III	1987
FJ185036	Mosquito	Thailand	KPP82-39-214CT	III	1982
FJ185037			NJ 2008	III
FJ495189	Human	Japan	Nakayama	III	1935
GQ199609	Mosquito	China	p3	III	1949
GQ902058	Human	China	Beijing-1	III	1949
GQ902059	Mosquito	Japan	JaOArS982	III	1982
GQ902060	Culex pipiens	China	SA-14	III	1954
GQ902061	Human	Taiwan	Ling	III	1965
GQ902062	Human	Japan	Nakayama	III	1935
GQ902063	Culex pipiens	China	SA(A)	III	1954
GQ918133	Culex pipiens	China	SA(V)	III	1954
GU187972	Human	China	47	III	1950
GU205163	Culex theileri	China	DL04-29	III	2004
GU556217	Human	China	Fj02-29	III	2002
HE861351	Culex tritaeniorhynchus	China	GSBY0801	III	2008
HM228921	Human	China	GSS	III	1960
HM366552	Culicoides	China	HLJ02-134	III	2002
HM596272	Armigeres	China	HN06129	III	2006
HQ652538	Human	China	YLG	III	1955
HQ893545	Human	China	ZMT	III	1955
JEU47032	Fruit bat	China	HB49	III	1990
JEVBEICG	Fruit bat	China	HB97	III	1990
JEVCG	Human	China	HYZ	III	1979
JEVCMNAA	Armigeres subalbatus	China	DL04-45	III	2004
JEVLINGCG	Culex whitmorei	China	JH04-18	III	2004
JEVPRT	Culex tritaeniorhynchus	China	SH04-10	III	2004
JEVSAA	Armigeres	China	GZ04-2	III	2004
JEVSAV	Human	China	FJ03-94	III	2003
JF499788	Human	China	FJ03-39	III	2003
JF499789	Human	China	CBH	III	1954
JF499790	Mosquito	China	YN98-A151	III	2003
JF706267	Human	China	ZSZ	III	1955
JF706268	Human	China	LFM	III	1955
JF706269	Human	China	SH-3	III	1987
JF706270	Human	China	CZX	III	1954
JF706271	Culex tritaeniorhynchus	China	SH04-5	III	2004
JF706272	Human	China	Fj02-76	III	2002
JF706273	Human	China	TLA	III	1971
JF706274	Human	China	LYZ	III	1957
JF706275	Human	China	CH-13	III	1957
JF706276	Human	China	YN	III	1954
JF706277	Human	China	Ha-3	III	1960
JF706278	Aedes lineatopennis	China	DH107	III	1989
JF706279	Culex pipiens	China	SA14-14-2	III	1954
JF706280	Human	India	IGIB-NIV-2009-01	III	2009
JF706281	Microbat	China	GD	III	2009
JF706282	Microbat	China	GD	III	2009
JF706283	Mosquito	China	YUNNAN0901	III	2009
JF706284	Mosquito	China	YUNNAN0901	III	2009
JF706285	Pig	China	YUNNAN0902	III	2009
JF706286	Human	India	IND-WB-JE1	III	2008
JF915894	Human	India	IND-WB-JE2	III	2010
JN381830	Horse	India	JEV/eq/India/H225/2009	III	2009
JN381831	Culex pipiens	China	SA-14	III	1954
JN381832	Pig	China	GZ	III	2010
JN381833	Pig	China	JEV/SW/GD/01/2009	III	2009
JN381834	Pig	China	JEV/SW/GZ/09/2004	III	2004
JN381835	Culex tritaeniorhynchus	Taiwan	RP9-190	III	1993
JN381836	Pig	India	JEV/SW/IVRI/395A/2014	III	2014
JN381837		China	JEV-hubei	III
JN381838	Culex tritaeniorhynchus	Korea	K88A071	III	1988
JN381839	Human	India	Vellore P20778-T	III	1958
JN381840	Pig	Korea	Anyang-300	III	1969
JN381841	Culex pipiens	China	SA14-14-2	III	1954
JN381842	Culex pipiens	China	SA14	III	1954
JN381843	Culex pipiens	China	C4B4	III	1954
JN381844	Culex pipiens	China	C6B6	III	1954
JN381845	Culex pipiens	China	C8B8	III	1954
JN381846	Culex pipiens	China	C10B10	III	1954
JN381847	Culex pipiens	China	C12B12	III	1954
JN381848	Culex pipiens	China	C14B14	III	1954
JN381849	Culex pipiens	China	SA14-M2R2	III	1954
JN381850	Culex pipiens	China	SA14-M4R4	III	1954
JN381851	Culex pipiens	China	SA14-M6R6	III	1954
JN381852	Culex pipiens	China	SA14-M8R8	III	1954
JN381853	Culex pipiens	China	SA14-M10R10	III	1954
JN381854	Culex pipiens	China	SA14-M12R12	III	1954
JN381855	Culex pipiens	China	SA14-M14R14	III	1954
JN381856	Culex pipiens	China	SA14-BP4	III	1954
JN381857	Culex pipiens	China	SA14-BP8	III	1954
JN381858	Culex pipiens	China	SA14-BP12	III	1954
JN381859	Culex pipiens	China	SA14-BP16	III	1954
JN381860	Culex pipiens	China	SA14-BP20	III	1954
JN381861	Culex pipiens	China	SA14-BP24	III	1954
JN381862	Culex pipiens	China	SA14-BP28	III	1954
JN381863	Culex pipiens	China	SA-14_CP4	III	1954
JN381864	Culex pipiens	China	SA-14_CP8	III	1954
JN381865	Culex pipiens	China	SA-14_CP12	III	1954
JN381866	Culex pipiens	China	SA-14_CP16	III	1954
JN381867	Culex pipiens	China	SA-14_CP20	III	1954
JN381868	Culex pipiens	China	SA-14_CP24	III	1954
JN381869	Culex pipiens	China	SA-14_CP28	III	1954
JN381870		China	BJ-1_M2R2	III	2015
JN381871		China	BJ-1_M14R14	III	2015
JN381872		China	BJ-1_M4R4	III	2015
JN381873		China	BJ-1_M12R12	III	2015
JN604986		China	BJ-1_M10R10	III	2015
JN644310		China	BJ-1_M8R8	III	2015
JN711458		China	BJ-1_M6R6	III	2015
JN711459		China	BJ-1__BCP8	III	2015
JN864064		China	BJ-1__BCP12_OFR	III	2015
JQ031753		China	BJ-1_BCP28	III	2015
JQ086762		China	BJ-1__BCP16	III	2015
JQ086763		China	BJ-1_BCP24	III	2015
JX050179		China	BJ-1_BCP4	III	2015
JX072965		China	BJ-1_BCP20	III	2015
JX131374		China	BJ-1_CP4	III	2015
KC196115		China	BJ-1_CP28	III	2015
KC517497		China	BJ-1_CP8	III	2015
KC915016		China	BJ-1_CP12	III	2015
KF297915		China	BJ-1_CP16	III	2015
KF297916		China	BJ-1_CP20	III	2015
KF907505		China	BJ-1_CP24	III	2015
KM658163		China	BJ-1_BP4	III	2015
KM677246		China	BJ-1_BP8	III	2015
KP164498		China	BJ-1_BP12	III	2015
KR265316		China	BJ-1_BP16	III	2015
KR908702		China	BJ-1_BP20	III	2015
KR908703		China	BJ-1_BP24	III	2015
KT229572		China	BJ-1_BP28	III	2015
KT229573	Pig	China	JEV/SC/2016-2	III	2016
KT229574	Pig	China	JEV/SC/2016-1	III	2016
KT229575	Pig	China	JEV/SC/2016-3	III	2016
KT239164	Human	Angola	C17	III	2016
KT447437	Pig	China	JEV/sw/GD/2008	III	2008
KT957419	Culex tritaeniorhynchus	China	ZJ82-6	III	1982
KT957420	Culex tritaeniorhynchus	China	ZJ83-8	III	1983
KT957421			Beijing-015	III
KT957422	Pig	Phillipines	EV/sw/Mindanao/K4/2018	III	2018
KT957423	Pig	Japan	Sw/Kochi/492/2018	III	2019
KU323483	Cow	Japan	Bo/Kochi/211/2018	III	2019
KU351667	Pig	China	FC792	III	2016
KU351668	Pig	China	JEV/sw/GD/2008	III	2008
KU363309			SA14	III
KU508408			SA14-14-2 MSV	III
KU508409			SA14-14-2-PHK17	III
KU871316			SA14-14-2 PSV	III
KU871317			SA14-14-2	III
KU871318			SA14-14-2 WSV	III
KU871319	Pig	China	N28	III	2015
KU871320	Pig	China	SH1	III	2015
KU871321	Anopheles sinensis	China	SH15	III	2016
KU871322	Anopheles sinensis	China	SH19	III	2016
KU871323	Culex tritaeniorhynchus	China	SH18	III	2016
KU871324		China	SA14-14-2	III
KU871325	Human	China	JEV1805M	III	2018
KU871326	Culex pipiens	China	TJE302	III	1980
KU871327		China	JE697	III
KU871328		China	TJE565	III
KU871329		China	TJE2330	III
KU871330		China	TJE2350	III
KU871331		China	TJE2359	III
KU871332		China	TJE2365	III
KU871333	Mosquito	China	HSY-1	III
KU871334	Pig	India	JEV_ASSAM_03	III	2018
KU871335	Mosquito	Japan	JaOArS982	III	1982
KU871336	Human	India	P20778	III	1958
KU871337		India	P20779	III
KU871338		India	P20780	III
KU871339	Culex tritaeniorhynchus	India	JEV/GIII	III	2019
KU871340	Human	Vietnam		III	2016
KU871341	Pig	Phillipines	Ph An 6-18-84	III	1984
KU871342	Mosquito	Sri Lanka	M-178	III	1985
KU871343	Mosquito	China	M-10	III	1977
KU871344	Mosquito	Korea	1991	III	1991
KU871345	Human	China	Beijing-1	III	1949
KU871346	Culex pipiens	China	SA(V)	III	1954
KU871347	Culex pipiens	China	SA(A)	III	1954
KU871348	Human	Japan	Nakayama	III	1935
KU871349	Mosquito	China	Beijing/2020-1	III	2020
KU871350	Mosquito	Japan	JaOArS982	III	1982
KU871351	Culex pipiens	China	SA14	III	1954
KU871352	Human	Taiwan	Ling	III	1965
KU871353	Human	Australia	FU	II	1995
KU871354	Pig	Japan	JEV/sw/Mie/40/2004	I	2004
KU871355	Pig	Japan	JEV/sw/Mie/41/2002	I	2002
KU871356	Horse	Japan	JEV/eq/Tottori/2003	I	2003
KU871357	Pig	Japan	Sw/Mie/51/2006	I	2006
KU871358	Pig	Japan	Sw/Mie/84/2005	I	2005
KU871359	Pig	Japan	Sw/Tokyo/373/2005	I	2005
KU871360	Pig	Japan	Sw/Tokyo/602/2005	I	2005
KU871361	Pig	Japan	Sw/Mie/34/2004	I	2004
KU871362	Cow	Japan	JEV/Bo/Miyazaki/1/2009	I	2009
KU871363	Cow	Japan	JEV/Bo/Aichi/1/2010	I	2010
KU871364	Culex tritaeniorhynchus	Korea	K94P05	I	1994
KU871365	Pig	Korea	KV1899	I
KU871366	Culex tritaeniorhynchus	China	H17M-07	I	2007
KU871367	Culex tritaeniorhynchus	China	XJP613	I	2007
KU871368	Culex pipiens pallens	China	XJ69	I	2007
KU871369	Pig	China	HEN0701	I	2007
KU871370	Pig	Thailand	B-0860/82	I	1982
KU871371	Human	Thailand	1070/82 (Subin)	I	1982
KX779520	Mosquito	Thailand	3KP’U’CV569	I	1985
KX779521	Pig	Thailand	B1381-85	I	1985
KX779522	Human	Thailand	4790-85	I	1985
KX945367	Culex tritaeniorhynchus	China	SC04-17	I	2009
KX965684	Human	China	131V	I	2007
KY650724	Pig	China	JX61	I	2008
KY650725	Human	Vietnam	90VN70	I	1990
KY650726	Human	China	GZ56	I	2008
KY650727	Culex tritaeniorhynchus	Tibet	XZ0938	I	2009
KY885009	Pig	China	SX09S-01	I	2009
KY927815	Mosquito	Taiwan	TC2009-3	I	2009
KY927816	Mosquito	Taiwan	YL2009-4	I	2009
KY927817	Mosquito	Taiwan	TC2009-1	I	2009
KY927818	Culex tritaeniorhynchus	China	YN0911	I	2009
KY927819	Culex tritaeniorhynchus	China	YN0967	I	2009
LC461957	Culex tritaeniorhynchus	China	BL06-50	I	2006
LC461958	Culex tritaeniorhynchus	China	BL06-54	I	2006
LC461960	Culex modestus	China	LN02-102	I	2002
LC461961	Culex pseudovishnui	China	M28	I	1977
LC623822	Culex tritaeniorhynchus	China	YN05124	I	2005
LC687612	Lasiohelea taiwana	China	YN83-Meng83-54	I	1983
LC704641	Culex tritaeniorhynchus	China	SD0810	I	2008
LC704880	Culex	China	HN0621	I	2006
LC705012	Culex	China	HN04-11	I	2004
LC708273	Culex tritaeniorhynchus	China	GX0523/44	I	2005
LC708274	Culex tritaeniorhynchus	China	GSBY0861	I	2008
LC708275	Mosquito	China	YN82-BN8219	I	1982
LC708276	Culex tritaeniorhynchus	China	GX0519	I	2005
MF002373	Culex tritaeniorhynchus	China	YN0623	I	2006
MF124315	Culex	China	HN0626	I	2006
MF124316	Culex tritaeniorhynchus	China	SC04-15	I	2004
MF326270	Culex	China	SC04-12	I	2004
MF542268	Culex tritaeniorhynchus	China	GSBY0810	I	2008
MH165313	Culex	China	HN04-21	I	2004
MH258848	Culex tritaeniorhynchus	China	GSBY0816	I	2008
MH258849	Culex tritaeniorhynchus	China	GS07-TS11	I	2007
MH258850	Culex tritaeniorhynchus	China	GSBY0804	I	2008
MH258851	Culex tritaeniorhynchus	China	GSBY0827	I	2008
MH258852	Culex tritaeniorhynchus	China	SH03-105	I	2003
MH258853	Culex tritaeniorhynchus	China	SH03-103	I	2003
MH385014	Culex tritaeniorhynchus	China	SH-80	I	2001
MH753126	Culex tritaeniorhynchus	China	LN0716	I	2007
MH753127	Culex tritaeniorhynchus	China	SH-53	I	2001
MH753128	Culex tritaeniorhynchus	China	YN79-Bao83	I	1979
MH753129	Culex tritaeniorhynchus	China	YN05155	I	2005
MH753130	Mosquito	Taiwan	HL2010-2	I	2010
MH753131	Human	Laos	JEV/CNS769/Laos/2009	I	2009
MH753132	Pig	China	SCYA201201	I	2012
MH753133	Culex tritaeniorhynchus	Korea	K05GS	I	2005
MK495877	Culex tritaeniorhynchus	China	DH10M865	I	2010
MK558811	Culex tritaeniorhynchus	China	DH10M978	I	2010
MK585066	Culex tritaeniorhynchus	China	YN09M57	I	2009
MN544779	Culex tritaeniorhynchus	China	DHL10M62	I	2010
MN544780	Culex tritaeniorhynchus	China	YNTC07172	I	2007
MN639770	Culex tritaeniorhynchus	China	YNTC07018	I	2007
MT134112	Culex tritaeniorhynchus	China	DH10M585	I	2010
MT232844	Culex pseudovishnui	China	M28	I	1977
MT254426	Culex annulus	China	BN82215	I	1982
MT560941	Mosquito	China	SCCZ	I	2010
MT764727	Pig	China	SCMY	I	2014
MT764728	Pig	China	SC201301	I	2013
MT764729	Pig	China	SCYA2012	I	2012
MT764730	Pig	China	SCYA2012	I	2012
MT764731	Culex tritaeniorhynchus	China	ZJ10-7	I	2010
MT764732	Culex tritaeniorhynchus	China	ZJ10-10	I	2010
MT764733	Culex tritaeniorhynchus	Cambodia	639A37Cx-tri	I	2014
MT859415	Human	Cambodia	C081	I	2015
MT859416	Pig	Cambodia	C14-B3	I	2015
MZ540901	Pig	Cambodia	D03-B9	I	2015
MZ540902	Human	Cambodia	ME802	I	2013
MZ702743	Culex tritaeniorhynchus	Japan	JEV/MQ/Yamaguchi/804/2016	I	2016
MZ923735	Pig	Thailand	JEV/sw/Thailand/185/2017	I	2017
NC_001437	Culex tritaeniorhynchus	Japan	JEV/Mo/Kagawa/NIID09/2020	I	2020
OK257213	Harbor seal	Japan	JEV-seal-UT1-2020	I	2021
OK257214	Cow	Japan	Bo/Kochi/132/2018	I	2018
OK257215	Pig	Japan	sw/Kochi/167/2013	I	2013
OK423757	Pig	Japan	sw/Kochi/230/2013	I	2013
OM867669	Pig	Japan	sw/Kochi/231/2017	I	2017
ON624132	Pig	Japan	sw/Kochi/240/2017	I	2017
ON804797	Pig	China	SCYA201201-0901	I	2016
ON804798	Pig	China	SCYA201201-0901-SN5	I	2016
ON804799	Pig	China	10S3	I	2013
ON875960	Seal	China	seal/china/anheal/2017	I	2017
OP904182	Culex tritaeniorhynchus	China	EV/mosq/YN/2016	I	2016
SRX2557983	Pig	China	SD12	I	2015
SRX1565354	Culex tritaeniorhynchus	China	SH7	I	2016
SRX1565330	Culex tritaeniorhynchus	China	SH2	I	2016
SRX1565312	Phoca largha	Korea	JNSBr/01/2017	I	2017
SRX1565310	Culex tritaeniorhynchus	China	ZJ/52/14	I	2014
SRX1565305	Pig	China	SD12-F120	I	2019
SRX1565268	Pig	China	SD12-F120-VC	I	2019
L48961	Human	China	NX1889	I	2018
D90194	Pig	India	Pig/India-Assam/36/2015-JEV	I	2015
D90195	Culex tritaeniorhynchus	China	TC4E10_18-9E-Y-T-Cxt-Y-5-11	I	2018
U47032	Culex quinquefasciatus	China	GZDJ1609	I	2016
M16574	Human	India	945054	I	2009
OP588746		India	JEV-0945054-RV	I
M18370	Pig	China	YZ-1	I
M55506	Pig	China	JEV-SC-2020-1	I	2020
L78128	Culex tritaeniorhynchus	Singapore	SG/EHI-CT1372_Nov_2019	I	2019
MT568540	Culex tritaeniorhynchus	Singapore	SG/EHI-CX135_Oct2019	I	2019
MT568539	Culex tritaeniorhynchus	Singapore	SG/EHI-MS_CT261_Nov2020	I	2020
MT568538	Pig	China	WH		2014
